# Supplementary material for: Cyclodextrin-Mediated Enantiomeric Separation of Idelalisib: A Validated Capillary Electrophoresis and NMR Study
Source: Int J Mol Sci. 2026 Jul 5;27(13):6036. doi: 10.3390/ijms27136036 (PMC13360804; doi:10.3390/ijms27136036)
Supplement: Supplementary file 1 [file ijms-27-06036-s001.zip]

Archive with 1 entries (1 files):
- ijms-4331856-updated SM.pdf
